# Supplementary material for: Coronavirus endoribonuclease nsp15 suppresses host protein synthesis and evades PKR-eIF2α-mediated translation shutoff to ensure viral protein synthesis
Source: PLoS Pathog. 2025 Mar 17;21(3):e1012987. doi: 10.1371/journal.ppat.1012987 (PMC11975131; doi:10.1371/journal.ppat.1012987)
Supplement: S2 Data — (XLSX) [file ppat.1012987.s006.xlsx]

## Sheet: cellular RNA
ID	Chr	Start	End	Locus	Nearest_Gene	Nearest_Trans	Distance_To_TSS		Gene name	Protein	Function
IBVnsp15_peak_1	1	23981	185928	Exon (ENST00000473358/ENSG00000243485, exon 1 of 3)	ENSG00000186092	ENST00000641515	0		SLC25A5	solute carrier family 25	ATP antiporter that mediates import of ADP into the mitochondrial matrix for ATP synthesis
IBVnsp15_peak_2	1	498151	721799	Exon (ENST00000423796/ENSG00000235146, exon 1 of 2)	ENSG00000198744	ENST00000416718	0		CDK11A	cyclin-dependent kinase 11A [	Appears to play multiple roles in cell cycle progression, cytokinesis and apoptosis
IBVnsp15_peak_4	1	1649522	1652847	Exon (ENST00000341832/ENSG00000248333, exon 4 of 20)	ENSG00000248333	ENST00000341028	6125		SPAG9	sperm associated antigen 9	The JNK-interacting protein (JIP) group of scaffold proteins selectively mediates JNK signaling by aggregating specific components of the MAPK cascade to form a functional JNK signaling module
IBVnsp15_peak_6	1	1670169	1719111	Exon (ENST00000596308/ENSG00000269737, exon 1 of 1)	ENSG00000008128	ENST00000463652	0		ZNF207	zinc finger protein 207	Kinetochore- and microtubule-binding protein that plays a key role in spindle assembly
IBVnsp15_peak_7	1	1815802	1817930	Exon (ENST00000610897/ENSG00000078369, exon 3 of 11)	ENSG00000078369	ENST00000471354	456		RAI14	retinoic acid induced 14	Plays a role in actin regulation at the ectoplasmic specialization, a type of cell junction specific to testis.
IBVnsp15_peak_9	1	1825418	1829624	Exon (ENST00000615252/ENSG00000078369, exon 2 of 9)	ENSG00000078369	ENST00000607589	0		STAU2	staufen double-stranded RNA binding protein 2	NA-binding protein required for the microtubule-dependent transport of neuronal RNA from the cell body to the dendrite
IBVnsp15_peak_11	1	6192045	6197635	Exon (ENST00000484532/ENSG00000285629, exon 2 of 5)	ENSG00000285629	ENST00000484532	122		CTNNA1	catenin (cadherin-associated protein), alpha 1,	Associates with the cytoplasmic domain of a variety of cadherins.
IBVnsp15_peak_12	1	7961740	7963178	Exon (ENST00000493373/ENSG00000116288, exon 2 of 7)	ENSG00000116288	ENST00000465354	0		ATP6V1H	V-type proton ATPase subunit H	Subunit of the V1 complex of vacuolar(H+)-ATPase (V-ATPase), a multisubunit enzyme composed of a peripheral complex (V1) that hydrolyzes ATP and a membrane integral complex (V0) that translocates protons
IBVnsp15_peak_13	1	7969393	7971369	Exon (ENST00000493373/ENSG00000116288, exon 4 of 7)	ENSG00000116288	ENST00000469225	4042		FAM120A	family with sequence similarity 120A	Component of the oxidative stress-induced survival signaling. May regulate the activation of SRC family protein kinases
IBVnsp15_peak_14	1	19383650	19412720	Exon (ENST00000264202/ENSG00000077549, exon 3 of 9)	ENSG00000077549	ENST00000457768	0		HEBP2	heme binding protein 2	Can promote mitochondrial permeability transition and facilitate necrotic cell death under different types of stress conditions
IBVnsp15_peak_17	1	23692626	23694134	Exon (ENST00000374550/ENSG00000142676, exon 2 of 6)	ENSG00000142676	ENST00000482370	17		PUM2	pumilio RNA-binding family member 2	Sequence-specific RNA-binding protein that acts as a post-transcriptional repressor by binding the 3'-UTR of mRNA targets.Mediates post-transcriptional repression of transcripts via different mechanisms: acts via direct recruitment of the CCR4-POP2-NOT deadenylase leading to translational inhibition and mRNA degradation Mediates post-transcriptional repression of transcripts via different mechani…
IBVnsp15_peak_18	1	24750780	24762131	Intron (ENST00000497755/ENSG00000169504, intron 1 of 5)	ENSG00000169504	ENST00000374379	5333		LAMC2	laminin, gamma 2	Binding to cells via a high affinity receptor, laminin is thought to mediate the attachment, migration and organization of cells into tissues during embryonic development by interacting with other extracellular matrix components
IBVnsp15_peak_21	1	44776104	44778072	Exon (ENST00000497035/ENSG00000142937, exon 2 of 5)	ENSG00000142937	ENST00000464658	0		ZC3H15	zinc finger CCCH-type containing 15	Protects DRG1 from proteolytic degradation
IBVnsp15_peak_23	1	45829525	45877698	Exon (ENST00000470809/ENSG00000086015, exon 3 of 5)	ENSG00000232467	ENST00000413187	0		SLC9A7	Sodium/hydrogen exchanger 7	Golgi Na+, K+/(H+) antiporter. Mediates the electoneutral influx of Na+ or K+ in exchange for H+. May contribute to the regulation of Golgi apparatus volume and pH.
IBVnsp15_peak_24	1	50596135	50629553	Exon (ENST00000396153/ENSG00000185104, exon 9 of 19)	ENSG00000185104	ENST00000472808	0		PKM	Pyruvate kinase PKM	Catalyzes the final rate-limiting step of glycolysis by mediating the transfer of a phosphoryl group from phosphoenolpyruvate (PEP) to ADP, generating ATP
IBVnsp15_peak_27	1	51617153	51634736	Exon (ENST00000371714/ENSG00000117859, exon 4 of 26)	ENSG00000117859	ENST00000489990	39		CBFB	Core-binding factor subunit beta	RUNX members modulate the transcription of their target genes through recognizing the core consensus binding sequence 5'-TGTGGT-3', or very rarely, 5'-TGCGGT-3', within their regulatory regions via their runt domain, while CBFB is a non-DNA-binding regulatory subunit that allosterically enhances the sequence-specific DNA-binding capacity of RUNX.
IBVnsp15_peak_28	1	67710782	67765637	Intron (ENST00000370982/ENSG00000172380, intron 2 of 3)	ENSG00000238778	ENST00000459562	7016		WDR1	WD repeat-containing protein 1	Induces disassembly of actin filaments in conjunction with ADF/cofilin family proteins
IBVnsp15_peak_30	1	68164467	68188883	Exon (ENST00000497187/ENSG00000116729, exon 1 of 6)	ENSG00000116729	ENST00000497187	0		ACTN1	Alpha-actinin-1	F-actin cross-linking protein which is thought to anchor actin to a variety of intracellular structures
IBVnsp15_peak_31	1	87073022	87081406	Exon (ENST00000370550/ENSG00000153936, exon 2 of 7)	ENSG00000225568	ENST00000440164	27147		PTPN18	Tyrosine-protein phosphatase non-receptor type 18	Differentially dephosphorylate autophosphorylated tyrosine kinases which are known to be overexpressed in tumor tissues
IBVnsp15_peak_32	1	92836381	92837862	Exon (ENST00000645300/ENSG00000122406, exon 4 of 7)	ENSG00000122406	ENST00000497519	0		MARK3	MAP/microtubule affinity-regulating kinase 3	Serine/threonine-protein kinase.Involved in the specific phosphorylation of microtubule-associated proteins for MAP2 and MAP4. Phosphorylates the microtubule-associated protein MAPT/TAU
IBVnsp15_peak_36	1	161328434	161342961	Exon (ENST00000515731/ENSG00000143252, exon 3 of 3)	ENSG00000143252	ENST00000470743	4820		FRYL	Protein furry homolog-like	Plays a key role in maintaining the integrity of polarized cell extensions during morphogenesis, regulates the actin cytoskeleton and plays a key role in patterning sensory neuron dendritic fields by promoting avoidance between homologous dendrites as well as by limiting dendritic branching (By similarity).
IBVnsp15_peak_39	1	183186279	183208207	Exon (ENST00000493293/ENSG00000058085, exon 1 of 22)	ENSG00000058085	ENST00000264144	15		ACTB	Actin, cytoplasmic 1	Actin is a highly conserved protein that polymerizes to produce filaments that form cross-linked networks in the cytoplasm of cells
IBVnsp15_peak_40	1	226064409	226066085	Exon (ENST00000366816/ENSG00000163041, exon 3 of 5)	ENSG00000163041	ENST00000366813	432		TM9SF3	Transmembrane 9 superfamily member 3
IBVnsp15_peak_41	1	243558002	243564102	Exon (ENST00000336199/ENSG00000117020, exon 9 of 14)	ENSG00000117020	ENST00000679831	1576		CAPZB	F-actin-capping protein subunit beta	F-actin-capping proteins bind in a Ca2+-independent manner to the fast growing ends of actin filaments (barbed end) thereby blocking the exchange of subunits at these ends.
IBVnsp15_peak_44	10	12215781	12217739	Exon (ENST00000429258/ENSG00000151465, exon 6 of 8)	ENSG00000151465	ENST00000498747	0		UBE2K	Ubiquitin-conjugating enzyme E2 K	Accepts ubiquitin from the E1 complex and catalyzes its covalent attachment to other proteins. In vitro, in the presence or in the absence of BRCA1-BARD1 E3 ubiquitin-protein ligase complex, catalyzes the synthesis of 'Lys-48'-linked polyubiquitin chains.
IBVnsp15_peak_47	10	74005191	74026118	Exon (ENST00000623461/ENSG00000035403, exon 3 of 23)	ENSG00000225761	ENST00000416076	54		PPP2R5C	Serine/threonine-protein phosphatase 2A 56 kDa regulatory subunit gamma isoform	The B regulatory subunit might modulate substrate selectivity and catalytic activity, and also might direct the localization of the catalytic enzyme to a particular subcellular compartment.
IBVnsp15_peak_48	10	75210935	75212549	Exon (ENST00000298468/ENSG00000165637, exon 2 of 10)	ENSG00000165637	ENST00000447677	0		GNB1	Guanine nucleotide-binding protein G(I)/G(S)/G(T) subunit beta-1	Guanine nucleotide-binding proteins (G proteins) are involved as a modulator or transducer in various transmembrane signaling systems.
IBVnsp15_peak_49	10	78033888	78035841	Exon (ENST00000435275/ENSG00000138326, exon 1 of 6)	ENSG00000138326	ENST00000465692	0		ITCH	E3 ubiquitin-protein ligase Itchy homolog	Acts as an Acts as an E3 ubiquitin-protein ligase which accepts ubiquitin from an E2 ubiquitin-conjugating enzyme in the form of a thioester and then directly transfers the ubiquitin to targeted substrates
IBVnsp15_peak_53	10	93387830	93389389	Exon (ENST00000359263/ENSG00000138119, exon 18 of 54)	ENSG00000138119	ENST00000463743	-7843		FDFT1	farnesyl-diphosphate farnesyltransferase 1	Catalyzes the condensation of 2 farnesyl pyrophosphate (FPP) moieties to form squalene. Proceeds in two distinct steps. In the first half-reaction, two molecules of FPP react to form the stable presqualene diphosphate intermediate (PSQPP), with concomitant release of a proton and a molecule of inorganic diphosphate
IBVnsp15_peak_55	10	96551402	96553349	Exon (ENST00000371142/ENSG00000077147, exon 6 of 15)	ENSG00000077147	ENST00000490192	0		CD59	CD59 antigen	Potent inhibitor of the complement membrane attack complex (MAC) action.
IBVnsp15_peak_56	11	9408566	9410243	Exon (ENST00000533233/ENSG00000205339, exon 3 of 4)	ENSG00000205339	ENST00000528833	0		CD82	CD82 antigen	Structural component of specialized membrane microdomains known as tetraspanin-enriched microdomains (TERMs), which act as platforms for receptor clustering and signaling
IBVnsp15_peak_57	11	33717415	33722456	Exon (ENST00000534312/ENSG00000284969, exon 1 of 4)	ENSG00000085063	ENST00000651485	0		PAPOLA	Poly(A) polymerase alpha	Polymerase that creates the 3'-poly(A) tail of mRNA's.
IBVnsp15_peak_59	11	43838384	43840358	Exon (ENST00000532864/ENSG00000283341, exon 10 of 11)	ENSG00000149084	ENST00000534053	435		OSBPL8	oxysterol binding protein-like 8	Lipid transporter involved in lipid countertransport between the endoplasmic reticulum and the plasma membrane:
IBVnsp15_peak_60	11	44565668	44568835	Exon (ENST00000342935/ENSG00000085117, exon 1 of 9)	ENSG00000085117	ENST00000527737	0		HNRNPC	Heterogeneous nuclear ribonucleoproteins C1/C2	Binds pre-mRNA and nucleates the assembly of 40S hnRNP particles
IBVnsp15_peak_62	11	119015756	119017676	Exon (ENST00000334418/ENSG00000186166, exon 11 of 11)	ENSG00000118181	ENST00000528547	368		MSH2	DNA mismatch repair protein Msh2	Component of the post-replicative DNA mismatch repair system (MMR).
IBVnsp15_peak_63	11	130075307	130104530	Exon (ENST00000532456/ENSG00000084234, exon 2 of 4)	ENSG00000244451	ENST00000487566	0		LGALS1	lectin, galactoside-binding, soluble, 1	Lectin that binds beta-galactoside and a wide array of complex carbohydrates.
IBVnsp15_peak_65	12	13202413	13206512	Intron (ENST00000431267/ENSG00000134531, intron 1 of 2)	ENSG00000134531	ENST00000537612	-4999		MYH9	Myosin-9	Cellular myosin that appears to play a role in cytokinesis, cell shape, and specialized functions such as secretion and capping.
IBVnsp15_peak_66	12	21652225	21654507	Exon (ENST00000544151/ENSG00000111716, exon 2 of 2)	ENSG00000111716	ENST00000470280	63		ERH	Enhancer of rudimentary homolog	May have a role in the cell cycle.
IBVnsp15_peak_68	12	26686590	26692014	Exon (ENST00000381340/ENSG00000123104, exon 11 of 57)	ENSG00000123104	ENST00000540791	23714		CHMP4B	Charged multivesicular body protein 4b	Probable core component of the endosomal sorting required for transport complex III (ESCRT-III) which is involved in multivesicular bodies (MVBs) formation and sorting of endosomal cargo proteins into MVBs
IBVnsp15_peak_69	12	27529366	27578500	Exon (ENST00000538433/ENSG00000110841, exon 2 of 5)	ENSG00000110841	ENST00000535575	0		USP14	Ubiquitin carboxyl-terminal hydrolase 14	Proteasome-associated deubiquitinase which releases ubiquitin from the proteasome targeted ubiquitinated proteins
IBVnsp15_peak_70	12	31298119	31305098	Exon (ENST00000448582/ENSG00000139146, exon 1 of 5)	ENSG00000139146	ENST00000448582	0		VAPA	Vesicle-associated membrane protein-associated protein A	Endoplasmic reticulum (ER)-anchored protein that mediates the formation of contact sites between the ER and endosomes via interaction with FFAT motif-containing proteins such as STARD3 or WDR44
IBVnsp15_peak_71	12	32684400	32696846	Exon (ENST00000548906/ENSG00000257643, exon 1 of 1)	ENSG00000257643	ENST00000548906	0		PLP2	Proteolipid protein 2	May play a role in cell differentiation in the intestinal epithelium.
IBVnsp15_peak_72	12	38699007	38708334	Exon (ENST00000331366/ENSG00000139117, exon 14 of 20)	ENSG00000139117	ENST00000538596	12888		COTL1	Coactosin-like protein	Binds to F-actin in a calcium-independent manner.
IBVnsp15_peak_73	12	38772909	38776675	Exon (ENST00000331366/ENSG00000139117, exon 7 of 20)	ENSG00000139117	ENST00000551855	-5192		RAB2A	Ras-related protein Rab-2A	The small GTPases Rab are key regulators of intracellular membrane trafficking, from the formation of transport vesicles to their fusion with membranes.
IBVnsp15_peak_76	12	49134698	49180184	Exon (ENST00000665211/ENSG00000258017, exon 2 of 2)	ENSG00000258017	ENST00000667827	0		GPI	glucose-6-phosphate isomerase	In the cytoplasm, catalyzes the conversion of glucose-6-phosphate to fructose-6-phosphate, the second step in glycolysis, and the reverse reaction during gluconeogenesis
IBVnsp15_peak_79	12	56678122	56683020	Intron (ENST00000537473/ENSG00000110958, intron 1 of 7)	ENSG00000110958	ENST00000537473	4977		RPL18A	ribosomal protein L18a	Component of the large ribosomal subunit.
IBVnsp15_peak_80	12	56686630	56688226	Exon (ENST00000537473/ENSG00000110958, exon 1 of 8)	ENSG00000110958	ENST00000537473	0		SIPA1L3	Signal-induced proliferation-associated 1-like protein 3	Plays a critical role in epithelial cell morphogenesis, polarity, adhesion and cytoskeletal organization in the lens
IBVnsp15_peak_81	12	56718942	56724265	Exon (ENST00000550952/ENSG00000196531, exon 3 of 11)	ENSG00000196531	ENST00000549259	654		RASA4	Ras GTPase-activating protein 4	Ca2+-dependent Ras GTPase-activating protein, that switches off the Ras-MAPK pathway following a stimulus that elevates intracellular calcium.
IBVnsp15_peak_82	12	65830320	65940927	Exon (ENST00000537275/ENSG00000149948, exon 3 of 5)	ENSG00000197301	ENST00000439236	0		CAV1	Caveolin-1	May act as a scaffolding protein within caveolar membranes
IBVnsp15_peak_83	12	68877175	68886071	Exon (ENST00000551568/ENSG00000135678, exon 3 of 9)	ENSG00000135678	ENST00000546912	-6793		DNAJB6	DnaJ (Hsp40) homolog, subfamily B, member 6	Has a stimulatory effect on the ATPase activity of HSP70 in a dose-dependent and time-dependent manner and hence acts as a co-chaperone of HSP70
IBVnsp15_peak_84	12	76410618	76419510	Exon (ENST00000393249/ENSG00000091039, exon 7 of 26)	ENSG00000091039	ENST00000546946	3756		NSUN5P2	NOP2/Sun domain family, member 5 pseudogene 2
IBVnsp15_peak_85	12	94976788	94994135	Exon (ENST00000684558/ENSG00000184752, exon 4 of 5)	ENSG00000184752	ENST00000538372	1543		YWHAE	14-3-3 protein epsilon	Adapter protein implicated in the regulation of a large spectrum of both general and specialized signaling pathways. Binds to a large number of partners, usually by recognition of a phosphoserine or phosphothreonine motif
IBVnsp15_peak_87	12	96027573	96029358	Exon (ENST00000547346/ENSG00000257715, exon 2 of 2)	ENSG00000257715	ENST00000547346	2250		SLAIN2	SLAIN motif-containing protein 2	Binds to the plus end of microtubules and regulates microtubule dynamics and microtubule organization.
IBVnsp15_peak_88	12	102018069	102026190	Exon (ENST00000240079/ENSG00000120860, exon 6 of 7)	ENSG00000120860	ENST00000536197	14244		RPL34	ribosomal protein L34	Component of the large ribosomal subunit
IBVnsp15_peak_91	12	110301900	110318299	Intron (ENST00000308664/ENSG00000174437, intron 5 of 20)	ENSG00000174437	ENST00000550248	5909		WHSC1	Wolf-Hirschhorn syndrome candidate 1	Histone methyltransferase which specifically dimethylates nucleosomal histone H3 at 'Lys-36' (H3K36me2)
IBVnsp15_peak_92	12	110435008	110436940	Exon (ENST00000228825/ENSG00000111229, exon 5 of 7)	ENSG00000111229	ENST00000467622	359		PPFIBP1	PTPRF interacting protein, binding protein 1 (liprin beta 1)	May regulate the disassembly of focal adhesions. Did not bind receptor-like tyrosine phosphatases type 2A.
IBVnsp15_peak_94	12	124436718	124438271	Exon (ENST00000404621/ENSG00000196498, exon 9 of 47)	ENSG00000196498	ENST00000494460	-6077		PTGES3	Prostaglandin E synthase 3	Cytosolic prostaglandin synthase that catalyzes the oxidoreduction of prostaglandin endoperoxide H2 (PGH2) to prostaglandin E2 (PGE2)
IBVnsp15_peak_96	13	49666222	49683019	Exon (ENST00000242827/ENSG00000123179, exon 2 of 4)	ENSG00000123179	ENST00000473576	8419		ARPC3	Actin-related protein 2/3 complex subunit 3	Component of the Arp2/3 complex, a multiprotein complex that mediates actin polymerization upon stimulation by nucleation-promoting factor (NPF)
IBVnsp15_peak_97	13	95089788	95093371	Intron (ENST00000645237/ENSG00000125257, intron 20 of 30)	ENSG00000125257	ENST00000467685	-14078		LDHB	L-lactate dehydrogenase B chain	Interconverts simultaneously and stereospecifically pyruvate and lactate with concomitant interconversion of NADH and NAD+.
IBVnsp15_peak_99	14	21239005	21263255	Exon (ENST00000430246/ENSG00000092199, exon 1 of 8)	ENSG00000092199	ENST00000556897	0		SERINC1	Serine incorporator 1	Enhances the incorporation of serine into phosphatidylserine and sphingolipids
IBVnsp15_peak_100	14	49562704	49567987	Distal Intergenic	ENSG00000244270	ENST00000497398	9807		QKI	KH domain-containing RNA-binding protein QKI	RNA reader protein, which recognizes and binds specific RNAs, thereby regulating RNA metabolic processes, such as pre-mRNA splicing, circular RNA (circRNA) formation, mRNA export, mRNA stability and/or translation
IBVnsp15_peak_101	14	68892230	68894025	Exon (ENST00000394419/ENSG00000072110, exon 9 of 22)	ENSG00000072110	ENST00000684287	0		TTC1	Tetratricopeptide repeat protein 1
IBVnsp15_peak_104	14	69385562	69388443	Exon (ENST00000557016/ENSG00000100632, exon 3 of 4)	ENSG00000100632	ENST00000557697	6483		SKP1	S-phase kinase-associated protein 1	Essential component of the SCF (SKP1-CUL1-F-box protein) ubiquitin ligase complex, which mediates the ubiquitination of proteins involved in cell cycle progression, signal transduction and transcription.
IBVnsp15_peak_108	14	73297252	73311858	Exon (ENST00000554546/ENSG00000133961, exon 6 of 11)	ENSG00000133961	ENST00000556772	0		FAM162A	Protein FAM162A	Proposed to be involved in regulation of apoptosis; the exact mechanism may differ between cell types/tissues
IBVnsp15_peak_109	14	74692205	74701669	Exon (ENST00000557401/ENSG00000119682, exon 2 of 20)	ENSG00000119682	ENST00000555330	-6545		PDCD10	Programmed cell death protein 10	Promotes cell proliferation. Modulates apoptotic pathways. Increases mitogen-activated protein kinase activity and STK26 activity
IBVnsp15_peak_112	14	96507946	96515175	Intron (ENST00000554887/ENSG00000090060, intron 1 of 4)	ENSG00000090060	ENST00000556248	3657		RPL24	ribosomal protein L24
IBVnsp15_peak_113	14	100360601	100362030	Exon (ENST00000392882/ENSG00000140105, exon 3 of 11)	ENSG00000140105	ENST00000554084	0		ACTR3	Actin-related protein 3	ATP-binding component of the Arp2/3 complex, a multiprotein complex that mediates actin polymerization upon stimulation by nucleation-promoting factor (NPF)
IBVnsp15_peak_114	14	101815210	101819046	Exon (ENST00000422945/ENSG00000078304, exon 3 of 16)	ENSG00000078304	ENST00000556493	-4607		PSMD14	26S proteasome non-ATPase regulatory subunit 14	Component of the 26S proteasome, a multiprotein complex involved in the ATP-dependent degradation of ubiquitinated proteins
IBVnsp15_peak_115	14	101882244	101883806	Exon (ENST00000694906/ENSG00000078304, exon 5 of 16)	ENSG00000078304	ENST00000557534	0		RPS15	ribosomal protein S15	Component of the small ribosomal subunit
IBVnsp15_peak_116	14	102145670	102148437	Intron (ENST00000557485/ENSG00000140153, intron 1 of 2)	ENSG00000140153	ENST00000557186	5689		HDLBP	high density lipoprotein binding protein	Appears to play a role in cell sterol metabolism.
IBVnsp15_peak_121	14	103405151	103408491	Exon (ENST00000678179/ENSG00000075413, exon 2 of 18)	ENSG00000075413	ENST00000561071	17		PARK7	Parkinson disease protein 7	Multifunctional protein with controversial molecular function which plays an important role in cell protection against oxidative stress and cell death acting as oxidative stress sensor and redox-sensitive chaperone and protease
IBVnsp15_peak_123	15	41236711	41238727	Intron (ENST00000558351/ENSG00000187446, intron 1 of 7)	ENSG00000187446	ENST00000560397	5418		WLS	wntless Wnt ligand secretion mediator	Regulates Wnt proteins sorting and secretion in a feedback regulatory mechanism. This reciprocal interaction plays a key role in the regulation of expression, subcellular location, binding and organelle-specific association of Wnt proteins
IBVnsp15_peak_124	15	41338098	41339921	Intron (ENST00000668616/ENSG00000285920, intron 5 of 14)	ENSG00000137804	ENST00000557840	-2475		AKT3	RAC-gamma serine/threonine-protein kinase	AKT3 is one of 3 closely related serine/threonine-protein kinases (AKT1, AKT2 and AKT3) called the AKT kinase, and which regulate many processes including metabolism, proliferation, cell survival, growth and angiogenesis.
IBVnsp15_peak_126	15	51887659	51889179	Exon (ENST00000308580/ENSG00000138594, exon 4 of 10)	ENSG00000207484	ENST00000384753	3103		OSBPL9	Oxysterol-binding protein-related protein 9
IBVnsp15_peak_127	15	60371349	60378925	Exon (ENST00000559176/ENSG00000182718, exon 1 of 9)	ENSG00000182718	ENST00000559176	0		STAG1	stromal antigen 1	Component of cohesin complex, a complex required for the cohesion of sister chromatids after DNA replication.
IBVnsp15_peak_128	15	63042882	63044320	Exon (ENST00000288398/ENSG00000140416, exon 1 of 10)	ENSG00000140416	ENST00000644204	0		RPS25	Small ribosomal subunit protein eS25
IBVnsp15_peak_129	15	72223985	72231049	Exon (ENST00000319622/ENSG00000067225, exon 1 of 11)	ENSG00000067225	ENST00000568459	0		CTNNAL1	catenin (cadherin-associated protein), alpha-like 1	May modulate the Rho pathway signaling by providing a scaffold for the Lbc Rho guanine nucleotide exchange factor (ARHGEF1).
IBVnsp15_peak_130	15	90466352	90467777	Exon (ENST00000268182/ENSG00000140575, exon 17 of 38)	ENSG00000140575	ENST00000560373	0		NEK6	Serine/threonine-protein kinase Nek6	Protein kinase which plays an important role in mitotic cell cycle progression
IBVnsp15_peak_132	16	21502018	21520158	Exon (ENST00000654954/ENSG00000287809, exon 1 of 2)	ENSG00000265462	ENST00000581433	0		MAPKAP1	Target of rapamycin complex 2 subunit MAPKAP1	Subunit of mTORC2, which regulates cell growth and survival in response to hormonal signals. mTORC2 is activated by growth factors, but, in contrast to mTORC1, seems to be nutrient-insensitive.
IBVnsp15_peak_133	16	67042040	67045209	Intron (ENST00000651988/ENSG00000067955, intron 3 of 5)	ENSG00000067955	ENST00000567947	5613		AREL1	Apoptosis-resistant E3 ubiquitin protein ligase 1	E3 ubiquitin-protein ligase that catalyzes 'Lys-11'- or 'Lys-33'-linked polyubiquitin chains, with some preference for 'Lys-33' linkages
IBVnsp15_peak_134	16	69430054	69442523	Exon (ENST00000689149/ENSG00000103018, exon 2 of 6)	ENSG00000261527	ENST00000562497	1767		PCMT1	Protein-L-isoaspartate(D-aspartate) O-methyltransferase	Initiates the repair of damaged proteins by catalyzing methyl esterification of L-isoaspartyl and D-aspartyl residues produced by spontaneous isomerization and racemization of L-aspartyl and L-asparaginyl residues in aging peptides and proteins
IBVnsp15_peak_135	16	84572165	84585203	Exon (ENST00000567278/ENSG00000103187, exon 1 of 2)	ENSG00000103187	ENST00000567278	0		CCDC53	coiled-coil domain containing 53
IBVnsp15_peak_136	16	84590139	84617406	Exon (ENST00000564809/ENSG00000261471, exon 1 of 1)	ENSG00000103187	ENST00000561707	0		RPL5	ribosomal protein L5
IBVnsp15_peak_138	17	1372284	1395402	Intron (ENST00000264335/ENSG00000108953, intron 1 of 5)	ENSG00000108953	ENST00000572108	4187		ITPR2	Inositol 1,4,5-trisphosphate-gated calcium channel ITPR2	Inositol 1,4,5-trisphosphate-gated calcium channel that upon inositol 1,4,5-trisphosphate binding transports calcium from the endoplasmic reticulum lumen to cytoplasm
IBVnsp15_peak_140	17	26064157	26075977	Distal Intergenic	ENSG00000263433	ENST00000580677	-905717		EBPL	Emopamil-binding protein-like	Does not possess sterol isomerase activity and does not bind sigma ligands.
IBVnsp15_peak_141	17	32350198	32352129	Exon (ENST00000581915/ENSG00000265794, exon 2 of 5)	ENSG00000010244	ENST00000577324	0		AMD1	S-adenosylmethionine decarboxylase proenzyme	Essential for biosynthesis of the polyamines spermidine and spermine. Promotes maintenance and self-renewal of embryonic stem cells, by maintaining spermine levels.
IBVnsp15_peak_144	17	45066724	45076949	Exon (ENST00000364018/ENSG00000200888, exon 1 of 1)	ENSG00000200888	ENST00000364018	0		GLO1	Lactoylglutathione lyase	Catalyzes the conversion of hemimercaptal, formed from methylglyoxal and glutathione, to S-lactoylglutathione
IBVnsp15_peak_147	17	51046644	51050938	Exon (ENST00000262013/ENSG00000008294, exon 4 of 30)	ENSG00000008294	ENST00000510283	0		DEK	Protein DEK
IBVnsp15_peak_153	17	67532855	67559084	Exon (ENST00000581322/ENSG00000154217, exon 2 of 9)	ENSG00000154217	ENST00000581923	0		ABCC4	ATP-binding cassette sub-family C member 4	ATP-dependent transporter of the ATP-binding cassette (ABC) family that actively extrudes physiological compounds and xenobiotics from cells.
IBVnsp15_peak_155	17	75173606	75175056	Exon (ENST00000420826/ENSG00000188612, exon 3 of 4)	ENSG00000189159	ENST00000580380	-5325		SHFM1	26S proteasome complex subunit SEM1	Component of the 26S proteasome, a multiprotein complex involved in the ATP-dependent degradation of ubiquitinated proteins.
IBVnsp15_peak_156	17	81510150	81511641	Exon (ENST00000681052/ENSG00000184009, exon 5 of 7)	ENSG00000184009	ENST00000576209	509		MYO1B	Unconventional myosin-Ib	Motor protein that may participate in process critical to neuronal development and function such as cell migration, neurite outgrowth and vesicular transport
IBVnsp15_peak_157	18	179017	180636	Exon (ENST00000582707/ENSG00000101557, exon 4 of 15)	ENSG00000101557	ENST00000583119	15624		ACTN4	Alpha-actinin-4	F-actin cross-linking protein which is thought to anchor actin to a variety of intracellular structures
IBVnsp15_peak_159	18	1509087	1510798	Exon (ENST00000665846/ENSG00000266602, exon 1 of 4)	ENSG00000266602	ENST00000663472	0		ATP6V1E1	V-type proton ATPase subunit E 1	Subunit of the V1 complex of vacuolar(H+)-ATPase (V-ATPase), a multisubunit enzyme composed of a peripheral complex (V1) that hydrolyzes ATP and a membrane integral complex (V0) that translocates protons
IBVnsp15_peak_160	18	9102727	9104212	Exon (ENST00000577703/ENSG00000178127, exon 1 of 2)	ENSG00000178127	ENST00000583375	0		SERINC3	Serine incorporator 3	Restriction factor required to restrict infectivity of lentiviruses, such as HIV-1: acts by inhibiting an early step of viral infection. Impairs the penetration of the viral particle into the cytoplasm
IBVnsp15_peak_161	18	9129902	9131897	Intron (ENST00000318388/ENSG00000178127, intron 7 of 7)	ENSG00000266053	ENST00000583081	1525		NUMB	Protein numb homolog	Regulates clathrin-mediated receptor endocytosis
IBVnsp15_peak_163	18	9942362	9944174	Intron (ENST00000400000/ENSG00000101558, intron 4 of 5)	ENSG00000101558	ENST00000577539	-3420		MBD2	Methyl-CpG-binding domain protein 2	Binds CpG islands in promoters where the DNA is methylated at position 5 of cytosine within CpG dinucleotides
IBVnsp15_peak_164	18	49118841	49120562	Exon (ENST00000675505/ENSG00000141627, exon 16 of 18)	ENSG00000265128	ENST00000585251	2540		EMP1	Epithelial membrane protein 1
IBVnsp15_peak_165	18	54164673	54166360	Exon (ENST00000256429/ENSG00000134046, exon 4 of 7)	ENSG00000134046	ENST00000579025	-4560		CPM	Carboxypeptidase M	Specifically removes C-terminal basic residues (Arg or Lys) from peptides and proteins.
IBVnsp15_peak_166	19	1438421	1440293	Exon (ENST00000233609/ENSG00000115268, exon 1 of 4)	ENSG00000115268	ENST00000586096	0		SMPD4	Sphingomyelin phosphodiesterase 4	Catalyzes the hydrolysis of membrane sphingomyelin to form phosphorylcholine and ceramide
IBVnsp15_peak_167	19	5894785	5896781	Exon (ENST00000592091/ENSG00000267740, exon 3 of 5)	ENSG00000174886	ENST00000591341	0		FAM129B	family with sequence similarity 129, member B
IBVnsp15_peak_169	19	11987717	11989570	Exon (ENST00000406892/ENSG00000219665, exon 1 of 3)	ENSG00000219665	ENST00000589551	0		PSMB7	Proteasome subunit beta type-7	Component of the 20S core proteasome complex involved in the proteolytic degradation of most intracellular proteins
IBVnsp15_peak_170	19	16111907	16118123	Exon (ENST00000300935/ENSG00000167461, exon 1 of 8)	ENSG00000167461	ENST00000589697	0		NUSAP1	Nucleolar and spindle-associated protein 1	Microtubule-associated protein with the capacity to bundle and stabilize microtubules
IBVnsp15_peak_171	19	17859963	17862393	Exon (ENST00000222247/ENSG00000105640, exon 1 of 5)	ENSG00000105640	ENST00000597648	0		RAB1A	Ras-related protein Rab-1A	The small GTPases Rab are key regulators of intracellular membrane trafficking, from the formation of transport vesicles to their fusion with membranes
IBVnsp15_peak_172	19	18571894	18573670	Exon (ENST00000596304/ENSG00000221983, exon 2 of 5)	ENSG00000221983	ENST00000598780	0		ACTR2	Actin-related protein 2	ATP-binding component of the Arp2/3 complex, a multiprotein complex that mediates actin polymerization upon stimulation by nucleation-promoting factor (NPF)
IBVnsp15_peak_173	19	32762364	32767658	Intron (ENST00000444215/ENSG00000173809, intron 8 of 27)	ENSG00000173809	ENST00000421545	42291		MYOF	Myoferlin	Calcium/phospholipid-binding protein that plays a role in the plasmalemma repair mechanism of endothelial cells that permits rapid resealing of membranes disrupted by mechanical stress
IBVnsp15_peak_178	19	34181825	34189438	Intron (ENST00000589878/ENSG00000257103, intron 1 of 3)	ENSG00000257103	ENST00000586157	9167		RPS24	ribosomal protein S24
IBVnsp15_peak_179	19	34384944	34388767	Intron (ENST00000415930/ENSG00000105220, intron 10 of 18)	ENSG00000105220	ENST00000589985	-3429		HNRNPD	Heterogeneous nuclear ribonucleoprotein D0	Binds with high affinity to RNA molecules that contain AU-rich elements (AREs) found within the 3'-UTR of many proto-oncogenes and cytokine mRNAs.
IBVnsp15_peak_180	19	38141403	38142961	Exon (ENST00000222345/ENSG00000105738, exon 11 of 22)	ENSG00000105738	ENST00000600919	21570		G3BP2	Ras GTPase-activating protein-binding protein 2	Scaffold protein that plays an essential role in cytoplasmic stress granule formation which acts as a platform for antiviral signaling
IBVnsp15_peak_181	19	38656178	38695638	Exon (ENST00000697712/ENSG00000130402, exon 1 of 21)	ENSG00000130402	ENST00000697712	0		CPNE8	Copine-8	Probable calcium-dependent phospholipid-binding protein that may play a role in calcium-mediated intracellular processes
IBVnsp15_peak_185	2	3575347	3576880	Exon (ENST00000645674/ENSG00000171863, exon 1 of 7)	ENSG00000171863	ENST00000406376	0		FAM60A
IBVnsp15_peak_186	2	20318590	20320215	Exon (ENST00000338086/ENSG00000055917, exon 2 of 20)	ENSG00000055917	ENST00000440577	-6334		WARS	Tryptophan--tRNA ligase, cytoplasmic	Catalyzes the attachment of tryptophan to tRNA(Trp) in a two-step reaction: tryptophan is first activated by ATP to form Trp-AMP and then transferred to the acceptor end of the tRNA(Trp).
IBVnsp15_peak_187	2	28757378	28772219	Exon (ENST00000703175/ENSG00000213639, exon 2 of 2)	ENSG00000213639	ENST00000703177	4928		WDR20	WD repeat-containing protein 20	Regulator of deubiquitinating complexes. Activates deubiquitinating activity of complexes containing USP12
IBVnsp15_peak_188	2	42316043	42317771	Exon (ENST00000402711/ENSG00000143924, exon 17 of 22)	ENSG00000143924	ENST00000472632	0		TPM1	Tropomyosin alpha-1 chain	Plays a central role, in association with the troponin complex, in the calcium dependent regulation of vertebrate striated muscle contraction
IBVnsp15_peak_189	2	47445630	47447346	Exon (ENST00000543555/ENSG00000095002, exon 9 of 17)	ENSG00000095002	ENST00000644900	-29163		IQGAP1	Ras GTPase-activating-like protein IQGAP1	Plays a crucial role in regulating the dynamics and assembly of the actin cytoskeleton. Binds to activated CDC42 but does not stimulate its GTPase activity.
IBVnsp15_peak_191	2	55232815	55234402	Exon (ENST00000402285/ENSG00000143947, exon 2 of 6)	ENSG00000143947	ENST00000468810	0		APP	Amyloid-beta precursor protein	Functions as a cell surface receptor and performs physiological functions on the surface of neurons relevant to neurite growth, neuronal adhesion and axonogenesis. Interaction between APP molecules on neighboring cells promotes synaptogenesis
IBVnsp15_peak_194	2	65103363	65122300	Exon (ENST00000649427/ENSG00000138069, exon 2 of 8)	ENSG00000138069	ENST00000494188	7786		RPL11	ribosomal protein L11
IBVnsp15_peak_195	2	65233101	65235203	Intron (ENST00000476840/ENSG00000138071, intron 1 of 3)	ENSG00000138071	ENST00000377982	5264		RPS8	ribosomal protein S8
IBVnsp15_peak_196	2	69102885	69104395	Exon (ENST00000303714/ENSG00000169604, exon 10 of 18)	ENSG00000266649	ENST00000577443	0		SDHC	succinate dehydrogenase complex, subunit C	Membrane-anchoring subunit of succinate dehydrogenase (SDH) that is involved in complex II of the mitochondrial electron transport chain and is responsible for transferring electrons from succinate to ubiquinone (coenzyme Q)
IBVnsp15_peak_199	2	111434682	111494764	Exon (ENST00000630717/ENSG00000280878, exon 1 of 2)	ENSG00000172965	ENST00000673958	0		EML4	Echinoderm microtubule-associated protein-like 4	Essential for the formation and stability of microtubules (MTs)
IBVnsp15_peak_200	2	113916919	113920414	Exon (ENST00000443297/ENSG00000115091, exon 2 of 4)	ENSG00000115091	ENST00000489779	-6955		RPS27A	ribosomal protein S27A
IBVnsp15_peak_201	2	119367019	119368639	Exon (ENST00000535617/ENSG00000155368, exon 1 of 4)	ENSG00000155368	ENST00000311521	0		CISD2	CDGSH iron-sulfur domain-containing protein 2	Regulator of autophagy that contributes to antagonize BECN1-mediated cellular autophagy at the endoplasmic reticulum.
IBVnsp15_peak_202	2	120278647	120280756	Exon (ENST00000447591/ENSG00000144118, exon 2 of 4)	ENSG00000289091	ENST00000689405	-19424		RPS3A	ribosomal protein S3A
IBVnsp15_peak_203	2	130099498	130122073	Exon (ENST00000433507/ENSG00000224087, exon 1 of 2)	ENSG00000196604	ENST00000361163	0		PAM	Peptidyl-glycine alpha-amidating monooxygenase	Bifunctional enzyme that catalyzes the post-translational modification of inactive peptidylglycine precursors to the corresponding bioactive alpha-amidated peptides, a terminal modification in biosynthesis of many neural and endocrine peptides
IBVnsp15_peak_206	2	130188032	130190708	Exon (ENST00000425361/ENSG00000152082, exon 3 of 3)	ENSG00000136699	ENST00000409031	-5282		C7orf50	chromosome 7 open reading frame 50	Hormone secreted from the intestine in response to cholesterol, where it acts to inhibit cholesterol synthesis in the liver and VLDL secretion,leading to a reduction in circulating cholesterol levels
IBVnsp15_peak_207	2	130193724	130224754	Exon (ENST00000430381/ENSG00000227632, exon 1 of 5)	ENSG00000152086	ENST00000312988	0		SH3KBP1	SH3 domain-containing kinase-binding protein 1	Adapter protein involved in regulating diverse signal transduction pathways. Involved in the regulation of endocytosis and lysosomal degradation of ligand-induced receptor tyrosine kinases
IBVnsp15_peak_209	2	130352508	130368522	Exon (ENST00000347849/ENSG00000072135, exon 1 of 11)	ENSG00000072135	ENST00000347849	0		MSN	Moesin	Ezrin-radixin-moesin (ERM) family protein that connects the actin cytoskeleton to the plasma membrane and thereby regulates the structure and function of specific domains of the cell cortex.
IBVnsp15_peak_213	2	161308469	161311194	Exon (ENST00000409682/ENSG00000115233, exon 1 of 12)	ENSG00000115233	ENST00000437630	0		RPL10	ribosomal protein L10
IBVnsp15_peak_214	2	161313766	161316829	Exon (ENST00000409682/ENSG00000115233, exon 2 of 12)	ENSG00000115233	ENST00000437630	5166		EIF3H	Eukaryotic translation initiation factor 3 subunit H	Component of the eukaryotic translation initiation factor 3 (eIF-3) complex, which is required for several steps in the initiation of protein synthesis
IBVnsp15_peak_215	2	161323432	161362516	Exon (ENST00000482477/ENSG00000232320, exon 1 of 1)	ENSG00000232320	ENST00000482477	0		HSD17B12	hydroxysteroid (17-beta) dehydrogenase 12	Catalyzes the second of the four reactions of the long-chain fatty acids elongation cycle
IBVnsp15_peak_217	2	168561233	168565593	Exon (ENST00000392687/ENSG00000172292, exon 3 of 11)	ENSG00000265694	ENST00000583305	-17350		CDC123	cell division cycle 123	ATP-dependent protein-folding chaperone for the eIF2 complex
IBVnsp15_peak_220	2	174229311	174240458	Exon (ENST00000284719/ENSG00000138430, exon 3 of 11)	ENSG00000243770	ENST00000485221	0		DST	Dystonin	Cytoskeletal linker protein. Acts as an integrator of intermediate filaments, actin and microtubule cytoskeleton networks
IBVnsp15_peak_221	2	186486321	186487832	Exon (ENST00000421536/ENSG00000065548, exon 1 of 6)	ENSG00000065548	ENST00000481101	0		TUBA3E	Tubulin alpha-3E chain	Tubulin is the major constituent of microtubules, a cylinder consisting of laterally associated linear protofilaments composed of alpha- and beta-tubulin heterodimers.
IBVnsp15_peak_222	2	191276986	191288906	Exon (ENST00000418908/ENSG00000128641, exon 2 of 6)	ENSG00000128641	ENST00000392316	101		CAST	Calpastatin	Specific inhibition of calpain (calcium-dependent cysteine protease)
IBVnsp15_peak_223	2	191329990	191334244	Exon (ENST00000418908/ENSG00000128641, exon 4 of 6)	ENSG00000128641	ENST00000634375	-35320		ASAP1	Arf-GAP with SH3 domain, ANK repeat and PH domain-containing protein 1	Possesses phosphatidylinositol 4,5-bisphosphate-dependent GTPase-activating protein activity for ARF1 (ADP ribosylation factor 1) and ARF5 and a lesser activity towards ARF6.
IBVnsp15_peak_229	2	241262894	241264823	Exon (ENST00000391975/ENSG00000115677, exon 4 of 28)	ENSG00000115677	ENST00000453141	-32		PITPNC1	Cytoplasmic phosphatidylinositol transfer protein 1	Catalyzes the transfer of phosphatidylinositol (PI) and phosphatidic acid (PA) between membranes
IBVnsp15_peak_233	20	17575365	17595768	Exon (ENST00000474024/ENSG00000125868, exon 2 of 5)	ENSG00000202260	ENST00000365390	0		DBI	diazepam binding inhibitor	Binds medium- and long-chain acyl-CoA esters with very high affinity and may function as an intracellular carrier of acyl-CoA esters
IBVnsp15_peak_234	20	33816768	33843545	Intron (ENST00000217402/ENSG00000101421, intron 1 of 4)	ENSG00000101421	ENST00000217402	5420		VBP1	von Hippel-Lindau binding protein 1	Binds specifically to cytosolic chaperonin (c-CPN) and transfers target proteins to it. Binds to nascent polypeptide chain and promotes folding in an environment in which there are many competing pathways for nonnative proteins
IBVnsp15_peak_235	20	34369436	34372904	Exon (ENST00000665484/ENSG00000078747, exon 2 of 24)	ENSG00000078747	ENST00000696984	5743		GNAQ	Guanine nucleotide-binding protein G(q) subunit alpha	Guanine nucleotide-binding proteins (G proteins) function as transducers downstream of G protein-coupled receptors (GPCRs) in numerous signaling cascades
IBVnsp15_peak_236	20	44518962	44521817	Exon (ENST00000468234/ENSG00000132824, exon 2 of 3)	ENSG00000132824	ENST00000468234	237		HIST1H2BD	Histone H2B type 1-D	Core component of nucleosome. Nucleosomes wrap and compact DNA into chromatin, limiting DNA accessibility to the cellular machineries which require DNA as a template.
IBVnsp15_peak_237	21	8113760	8115231	Distal Intergenic	ENSG00000279967	ENST00000624806	-10054		RPL8	ribosomal protein L8
IBVnsp15_peak_238	21	8118760	8182562	Distal Intergenic	ENSG00000279967	ENST00000624806	-15054		H3F3A	H3 histone, family 3A	Variant histone H3 which replaces conventional H3 in a wide range of nucleosomes in active genes.
IBVnsp15_peak_239	21	8201567	8204641	Intron (ENST00000623664/ENSG00000278996, intron 2 of 6)	ENSG00000275950	ENST00000616420	-674		AIMP1	Aminoacyl tRNA synthase complex-interacting multifunctional protein 1	Non-catalytic component of the multisynthase complex. Stimulates the catalytic activity of cytoplasmic arginyl-tRNA synthase
IBVnsp15_peak_240	21	8209698	8211893	Exon (ENST00000631211/ENSG00000280800, exon 1 of 1)	ENSG00000280800	ENST00000631211	0		RPS14	ribosomal protein S14
IBVnsp15_peak_241	21	8213917	8387686	Exon (ENST00000623664/ENSG00000278996, exon 3 of 7)	ENSG00000274060	ENST00000616483	0		YWHAZ	tyrosine 3-monooxygenase/tryptophan 5-monooxygenase activation protein, zeta	Adapter protein implicated in the regulation of a large spectrum of both general and specialized signaling pathways
IBVnsp15_peak_242	21	8407007	8431939	Exon (ENST00000623860/ENSG00000280441, exon 4 of 7)	ENSG00000286054	ENST00000652151	0		VDAC2	Voltage-dependent anion-selective channel protein 2	Forms a channel through the mitochondrial outer membrane that allows diffusion of small hydrophilic molecules
IBVnsp15_peak_244	21	25960749	25970562	Intron (ENST00000354192/ENSG00000142192, intron 8 of 14)	ENSG00000251972	ENST00000516163	-17604		PBX3	Pre-B-cell leukemia transcription factor 3	Transcriptional activator that binds the sequence 5'-ATCAATCAA-3
IBVnsp15_peak_245	21	26005144	26016979	Exon (ENST00000474136/ENSG00000142192, exon 7 of 7)	ENSG00000142192	ENST00000491395	34039		RAB8A	Ras-related protein Rab-8A	The small GTPases Rab are key regulators of intracellular membrane trafficking, from the formation of transport vesicles to their fusion with membranes.
IBVnsp15_peak_246	21	26027286	26046049	Intron (ENST00000354192/ENSG00000142192, intron 4 of 14)	ENSG00000142192	ENST00000491395	4969		RPSA	Small ribosomal subunit protein uS2	Required for the assembly and/or stability of the 40S ribosomal subunit.
IBVnsp15_peak_247	21	34375521	34381497	Exon (ENST00000481710/ENSG00000205670, exon 1 of 5)	ENSG00000205670	ENST00000495363	0		ADAM9	ADAM metallopeptidase domain 9	Metalloprotease that cleaves and releases a number of molecules with important roles in tumorigenesis and angiogenesis,
IBVnsp15_peak_248	22	17612849	17619860	Exon (ENST00000253413/ENSG00000131100, exon 2 of 9)	ENSG00000131100	ENST00000481365	0		PTK2	protein tyrosine kinase 2	Non-receptor protein-tyrosine kinase that plays an essential role in regulating cell migration, adhesion, spreading, reorganization of the actin cytoskeleton, formation and disassembly of focal adhesions and cell protrusions, cell cycle progression, cell proliferation and apoptosis.
IBVnsp15_peak_249	22	21573088	21585676	Intron (ENST00000458578/ENSG00000185651, intron 1 of 3)	ENSG00000185651	ENST00000496722	5358		CLIC4	chloride intracellular channel 4	In the soluble state, catalyzes glutaredoxin-like thiol disulfide exchange reactions with reduced glutathione as electron donor
IBVnsp15_peak_250	22	27873759	27875321	Exon (ENST00000335272/ENSG00000180957, exon 8 of 12)	ENSG00000180957	ENST00000493007	-13144		TBCA	Tubulin-specific chaperone A	Tubulin-folding protein; involved in the early step of the tubulin folding pathway
IBVnsp15_peak_252	22	36354193	36387731	Exon (ENST00000688137/ENSG00000100345, exon 1 of 6)	ENSG00000100345	ENST00000688137	0		RPS7	ribosomal protein S7
IBVnsp15_peak_253	22	37675655	37677205	Exon (ENST00000215909/ENSG00000100097, exon 1 of 4)	ENSG00000100097	ENST00000425542	0		MIR4435-1HG	MIR4435-1 host gene (non-protein coding)	Long intergenic non-coding RNAs (lincRNAs) containing
IBVnsp15_peak_254	22	43963342	43964798	Exon (ENST00000406117/ENSG00000100344, exon 9 of 10)	ENSG00000224856	ENST00000430869	6315		TDRD12	tudor domain containing 12	Probable ATP-binding RNA helicase required during spermatogenesis to repress transposable elements and preventing their mobilization, which is essential for the germline integrity
IBVnsp15_peak_255	3	39406761	39408887	Exon (ENST00000477325/ENSG00000168028, exon 1 of 3)	ENSG00000168028	ENST00000444512	0		DPY19L1	Protein C-mannosyl-transferase DPY19L1	C-mannosyltransferase that mediates the C-mannosylation tryptophan residues on target proteins.
IBVnsp15_peak_258	3	49384338	49386257	Intron (ENST00000704381/ENSG00000290318, intron 1 of 5)	ENSG00000235908	ENST00000428083	-17332		ATP2A2	Sarcoplasmic/endoplasmic reticulum calcium ATPase 2	This magnesium-dependent enzyme catalyzes the hydrolysis of ATP coupled with the translocation of calcium from the cytosol to the sarcoplasmic reticulum lumen
IBVnsp15_peak_260	3	101681129	101683103	Exon (ENST00000464595/ENSG00000114391, exon 3 of 5)	ENSG00000114391	ENST00000704288	3487		NDUFA11	NADH dehydrogenase [ubiquinone] 1 alpha subcomplex subunit 11	Accessory subunit of the mitochondrial membrane respiratory chain NADH dehydrogenase (Complex I), that is believed not to be involved in catalysis.
IBVnsp15_peak_262	3	108059516	108061127	Exon (ENST00000355354/ENSG00000196776, exon 4 of 9)	ENSG00000196776	ENST00000517766	0		AP3S1	AP-3 complex subunit sigma-1	Part of the AP-3 complex, an adaptor-related complex which is not clathrin-associated.
IBVnsp15_peak_263	3	108065825	108068737	Intron (ENST00000355354/ENSG00000196776, intron 3 of 8)	ENSG00000196776	ENST00000517766	-6293		NDUFV2	NADH dehydrogenase [ubiquinone] flavoprotein 2, mitochondrial	Core subunit of the mitochondrial membrane respiratory chain NADH dehydrogenase (Complex I) which catalyzes electron transfer from NADH through the respiratory chain, using ubiquinone as an electron acceptor (Probable).
IBVnsp15_peak_265	3	122402876	122404621	Exon (ENST00000693245/ENSG00000114023, exon 2 of 4)	ENSG00000114023	ENST00000688900	86		MRFAP1	MORF4 family-associated protein 1
IBVnsp15_peak_267	3	136604365	136612479	Exon (ENST00000474557/ENSG00000244101, exon 1 of 1)	ENSG00000118007	ENST00000462818	0		PITPNB	phosphatidylinositol transfer protein, beta	Catalyzes the transfer of phosphatidylinositol and phosphatidylcholine between membranes
IBVnsp15_peak_269	3	167695674	167697356	Exon (ENST00000392750/ENSG00000114209, exon 5 of 9)	ENSG00000114209	ENST00000462830	599		NCF1B	neutrophil cytosolic factor 1B pseudogene
IBVnsp15_peak_271	4	1917028	1918726	Exon (ENST00000508803/ENSG00000109685, exon 4 of 22)	ENSG00000109685	ENST00000511904	0		ANXA2	Annexin A2	Calcium-regulated membrane-binding protein whose affinity for calcium is greatly enhanced by anionic phospholipids. It binds two calcium ions with high affinity.
IBVnsp15_peak_273	4	6640855	6642480	Exon (ENST00000320912/ENSG00000179010, exon 2 of 3)	ENSG00000179010	ENST00000512914	141		ACTG1	Actin, cytoplasmic 2	Actins are highly conserved proteins that are involved in various types of cell motility and are ubiquitously expressed in all eukaryotic cells
IBVnsp15_peak_274	4	10097770	10099363	Exon (ENST00000699786/ENSG00000071127, exon 3 of 17)	ENSG00000071127	ENST00000508949	-1065		NDUFA12	NADH dehydrogenase [ubiquinone] 1 alpha subcomplex subunit 12	Accessory subunit of the mitochondrial membrane respiratory chain NADH dehydrogenase (Complex I)
IBVnsp15_peak_275	4	39698325	39709999	Exon (ENST00000510934/ENSG00000078140, exon 1 of 5)	ENSG00000078140	ENST00000510719	0		FAF1	Fas (TNFRSF6) associated factor 1	Ubiquitin-binding protein
IBVnsp15_peak_277	4	41019244	41081964	Exon (ENST00000508593/ENSG00000163697, exon 4 of 18)	ENSG00000199790	ENST00000362920	-2643		UBE2L3	Ubiquitin-conjugating enzyme E2 L3	Ubiquitin-conjugating enzyme E2 that specifically acts with HECT-type and RBR family E3 ubiquitin-protein ligases.
IBVnsp15_peak_278	4	48369891	48372877	Exon (ENST00000264313/ENSG00000109171, exon 2 of 8)	ENSG00000109171	ENST00000506375	42		OR4F5	Olfactory receptor 4F5	Odorant receptor
IBVnsp15_peak_280	4	48710534	48780039	Exon (ENST00000358350/ENSG00000075539, exon 2 of 64)	ENSG00000075539	ENST00000515684	90		CHP1	Calcineurin B homologous protein 1	Calcium-binding protein involved in different processes such as regulation of vesicular trafficking, plasma membrane Na+/H+ exchanger and gene transcription.
IBVnsp15_peak_281	4	75664187	75673137	Exon (ENST00000677171/ENSG00000138757, exon 1 of 12)	ENSG00000138757	ENST00000677171	0		GAGE2A	G antigen 2A	This gene belongs to a multigene family expressed in a large variety of tumors whereas in normal tissues, expression is restricted to germ cells.
IBVnsp15_peak_283	4	82364516	82368563	Intron (ENST00000313899/ENSG00000138668, intron 2 of 8)	ENSG00000138668	ENST00000509263	4587		HN1	hematological and neurological expressed 1	Modulates negatively AKT-mediated GSK3B signaling
IBVnsp15_peak_284	4	102874371	102880416	Exon (ENST00000643561/ENSG00000145354, exon 2 of 4)	ENSG00000145354	ENST00000503643	5035		NCOR2	Nuclear receptor corepressor 2	Mediates the transcriptional repression activity of some nuclear receptors by promoting chromatin condensation, thus preventing access of the basal transcription.
IBVnsp15_peak_285	4	106336926	106342726	Exon (ENST00000358008/ENSG00000164022, exon 6 of 7)	ENSG00000164022	ENST00000684019	326		NACA	Nascent polypeptide-associated complex subunit alpha	Prevents inappropriate targeting of non-secretory polypeptides to the endoplasmic reticulum (ER).
IBVnsp15_peak_286	4	108620655	108622383	Exon (ENST00000502534/ENSG00000109475, exon 2 of 6)	ENSG00000109475	ENST00000394668	0		POTEF	POTE ankyrin domain family member F	Results from the insertion of a beta-actin fragment at the C-terminus in the POTEE paralog gene leading to the formation of a new functional chimeric protein.
IBVnsp15_peak_287	4	151099671	151101329	Exon (ENST00000509736/ENSG00000145425, exon 1 of 4)	ENSG00000145425	ENST00000515792	0		CD47	Leukocyte surface antigen CD47	Adhesive protein that mediates cell-to-cell interactions
IBVnsp15_peak_288	5	34757534	34759463	Exon (ENST00000265109/ENSG00000039560, exon 3 of 18)	ENSG00000039560	ENST00000509247	28960		RP11-366L20.2	ribosomal protein L11
IBVnsp15_peak_291	5	77697083	77706410	Exon (ENST00000518338/ENSG00000171530, exon 3 of 5)	ENSG00000171530	ENST00000518218	2203		RPS4X	ribosomal protein S4X
IBVnsp15_peak_293	5	96729705	96731142	Exon (ENST00000505143/ENSG00000153113, exon 8 of 12)	ENSG00000153113	ENST00000504532	1117		CD2AP	CD2-associated protein	Seems to act as an adapter protein between membrane proteins and the actin cytoskeleton
IBVnsp15_peak_294	5	102865945	102867658	Exon (ENST00000505654/ENSG00000145730, exon 2 of 2)	ENSG00000145730	ENST00000509636	0		ASPH	Aspartyl/asparaginyl beta-hydroxylase	Specifically hydroxylates an Asp or Asn residue in certain epidermal growth factor-like (EGF) domains of a number of proteins
IBVnsp15_peak_295	5	102872569	102878627	Exon (ENST00000513648/ENSG00000145730, exon 3 of 3)	ENSG00000145730	ENST00000509636	5982		RP5-857K21.11
IBVnsp15_peak_296	5	102913971	102915574	Exon (ENST00000510208/ENSG00000145730, exon 5 of 24)	ENSG00000145730	ENST00000506260	18058		CAPZA2	F-actin-capping protein subunit alpha-2	F-actin-capping proteins bind in a Ca2+-independent manner to the fast growing ends of actin filaments (barbed end) thereby blocking the exchange of subunits at these ends
IBVnsp15_peak_297	5	102960025	102961512	Exon (ENST00000510208/ENSG00000145730, exon 13 of 24)	ENSG00000145730	ENST00000505372	28		RPL39	ribosomal protein L39
IBVnsp15_peak_299	5	115847380	115861751	Exon (ENST00000395548/ENSG00000177879, exon 2 of 7)	ENSG00000177879	ENST00000509055	4893		RNU6-836P	RNA, U6 small nuclear 836, pseudogene
IBVnsp15_peak_300	5	115870070	115890440	Exon (ENST00000514118/ENSG00000177879, exon 3 of 3)	ENSG00000177879	ENST00000507436	3409		Y_RNA
IBVnsp15_peak_302	5	134166308	134167806	Exon (ENST00000353411/ENSG00000113558, exon 3 of 6)	ENSG00000113558	ENST00000517691	-4411		RN7SKP69	RNA, 7SK small nuclear pseudogene 69
IBVnsp15_peak_304	5	138782025	138783608	Exon (ENST00000517980/ENSG00000044115, exon 4 of 6)	ENSG00000044115	ENST00000518825	102		IPO7	Importin-7	Functions in nuclear protein import, either by acting as autonomous nuclear transport receptor or as an adapter-like protein in association with the importin-beta subunit KPNB1.
IBVnsp15_peak_305	5	138886255	138887853	Exon (ENST00000627109/ENSG00000044115, exon 8 of 19)	ENSG00000044115	ENST00000517904	26		TMSB4X	Thymosin beta-4	Plays an important role in the organization of the cytoskeleton
IBVnsp15_peak_307	5	150444284	150445892	Exon (ENST00000401695/ENSG00000164587, exon 4 of 5)	ENSG00000164587	ENST00000519855	1045		SMIM11	Small integral membrane protein 11
IBVnsp15_peak_309	5	160009173	160010893	Exon (ENST00000522793/ENSG00000113312, exon 1 of 8)	ENSG00000113312	ENST00000684515	0		RNU6-190P	RNA, U6 small nuclear 190, pseudogene
IBVnsp15_peak_310	5	172988907	172993229	Intron (ENST00000519374/ENSG00000113732, intron 1 of 3)	ENSG00000254328	ENST00000521201	2227		Y_RNA
IBVnsp15_peak_311	6	17647872	17649471	Exon (ENST00000537253/ENSG00000124789, exon 13 of 23)	ENSG00000206881	ENST00000384154	28339		PPP1CB	Serine/threonine-protein phosphatase PP1-beta catalytic subunit	Protein phosphatase that associates with over 200 regulatory proteins to form highly specific holoenzymes which dephosphorylate hundreds of biological targets.
IBVnsp15_peak_312	6	18242805	18244540	Exon (ENST00000652292/ENSG00000124795, exon 1 of 4)	ENSG00000124795	ENST00000652292	1584		CTD-2006C1.2
IBVnsp15_peak_313	6	26156615	26158547	Exon (ENST00000304218/ENSG00000168298, exon 1 of 1)	ENSG00000158373	ENST00000377777	0		UBA52	Ubiquitin-ribosomal protein eL40 fusion protein	Exists either covalently attached to another protein, or free (unanchored). When covalently bound, it is conjugated to target proteins via an isopeptide bond either as a monomer (monoubiquitin), a polymer linked via different Lys residues of the ubiquitin (polyubiquitin chains) or a linear polymer linked via the initiator Met of the ubiquitin (linear polyubiquitin chains).
IBVnsp15_peak_314	6	26250234	26252018	Exon (ENST00000619466/ENSG00000275713, exon 1 of 1)	ENSG00000275713	ENST00000619466	0		RN7SKP268	RNA, 7SK small nuclear pseudogene 268
IBVnsp15_peak_315	6	27865381	27867466	Exon (ENST00000613174/ENSG00000276903, exon 1 of 1)	ENSG00000276903	ENST00000613174	64		GAGE12J	G antigen 12J	This gene belongs to a multigene family expressed in a large variety of tumors whereas in normal tissues, expression is restricted to germ cells.
IBVnsp15_peak_316	6	38682868	38684707	Exon (ENST00000373365/ENSG00000124767, exon 3 of 6)	ENSG00000124767	ENST00000470973	0		RP4-796I17.5
IBVnsp15_peak_317	6	47533643	47539913	Exon (ENST00000359314/ENSG00000198087, exon 3 of 18)	ENSG00000198087	ENST00000477159	0		GAGE12H	G antigen 12H	This gene belongs to a multigene family expressed in a large variety of tumors whereas in normal tissues, expression is restricted to germ cells.
IBVnsp15_peak_318	6	56656460	56665722	Intron (ENST00000312431/ENSG00000151914, intron 7 of 94)	ENSG00000151914	ENST00000244364	-13464		RP11-384B12.3
IBVnsp15_peak_319	6	56706893	56732847	Intron (ENST00000312431/ENSG00000151914, intron 3 of 94)	ENSG00000151914	ENST00000521104	-13590		RP11-417O11.5
IBVnsp15_peak_322	6	110880386	110882832	Intron (ENST00000451850/ENSG00000123505, intron 1 of 5)	ENSG00000123505	ENST00000368876	4811		RP11-12A16.3
IBVnsp15_peak_323	6	122461898	122471604	Intron (ENST00000339697/ENSG00000111897, intron 1 of 9)	ENSG00000111897	ENST00000339697	203		GAGE12D	G antigen 12D	This gene belongs to a multigene family expressed in a large variety of tumors whereas in normal tissues, expression is restricted to germ cells.
IBVnsp15_peak_325	6	122641397	122642915	Intron (ENST00000615438/ENSG00000135549, intron 4 of 7)	ENSG00000272472	ENST00000606756	-473		VTI1BP4	vesicle transport through interaction with t-SNAREs 1B pseudogene 4
IBVnsp15_peak_327	6	138404515	138406251	Exon (ENST00000448741/ENSG00000051620, exon 2 of 4)	ENSG00000051620	ENST00000453452	0		HSPE1P28	heat shock 10kDa protein 1 pseudogene 28
IBVnsp15_peak_329	6	149755060	149766605	Exon (ENST00000486585/ENSG00000120265, exon 2 of 7)	ENSG00000120265	ENST00000495487	5016		AC009299.5
IBVnsp15_peak_331	6	151311202	151320689	Exon (ENST00000411107/ENSG00000223039, exon 1 of 1)	ENSG00000223039	ENST00000411107	0		TMA16P2	translation machinery associated 16 homolog pseudogene 2
IBVnsp15_peak_333	6	158791371	158815980	Intron (ENST00000337147/ENSG00000092820, intron 1 of 12)	ENSG00000233893	ENST00000451712	-1999		PHBP5	prohibitin pseudogene 5
IBVnsp15_peak_334	6	159767139	159768857	Exon (ENST00000367048/ENSG00000120437, exon 3 of 9)	ENSG00000291237	ENST00000546087	-4610		EZR-AS1	EZR antisense RNA 1
IBVnsp15_peak_335	6	163420418	163450371	Exon (ENST00000537041/ENSG00000112531, exon 1 of 6)	ENSG00000112531	ENST00000537041	0		RHOA-IT1	RHOA intronic transcript 1 (non-protein coding)
IBVnsp15_peak_336	6	163457788	163474139	Intron (ENST00000361758/ENSG00000112531, intron 2 of 7)	ENSG00000112531	ENST00000537883	2457		AC147651.4
IBVnsp15_peak_337	7	605757	607648	Exon (ENST00000544935/ENSG00000188191, exon 5 of 11)	ENSG00000237181	ENST00000429872	2965		RNU7-80P	RNA, U7 small nuclear 80 pseudogene
IBVnsp15_peak_338	7	1009987	1047398	Exon (ENST00000418941/ENSG00000225146, exon 1 of 2)	ENSG00000146540	ENST00000412051	0		RN7SL65P	RNA, 7SL, cytoplasmic 65, pseudogene
IBVnsp15_peak_339	7	1050723	1088501	Exon (ENST00000444847/ENSG00000164849, exon 2 of 2)	ENSG00000146540	ENST00000444428	0		RPL32P29	ribosomal protein L32 pseudogene 29
IBVnsp15_peak_341	7	5527274	5528738	Exon (ENST00000674681/ENSG00000075624, exon 4 of 6)	ENSG00000075624	ENST00000464611	0		RPL34P21	ribosomal protein L34 pseudogene 21
IBVnsp15_peak_342	7	34973517	34983591	Exon (ENST00000690666/ENSG00000173852, exon 7 of 21)	ENSG00000173852	ENST00000446375	0		CDK11B	cyclin-dependent kinase 11B
IBVnsp15_peak_343	7	72952903	73180776	Exon (ENST00000648049/ENSG00000285886, exon 1 of 2)	ENSG00000106133	ENST00000457352	0		RNU6-123P	RNA, U6 small nuclear 123, pseudogene
IBVnsp15_peak_344	7	73183135	73185082	Exon (ENST00000544802/ENSG00000233369, exon 7 of 24)	ENSG00000233523	ENST00000449310	3654		PRKDC	DNA-dependent protein kinase catalytic subunit	Serine/threonine-protein kinase that acts as a molecular sensor for DNA damage
IBVnsp15_peak_345	7	73190105	73192209	Exon (ENST00000544802/ENSG00000233369, exon 9 of 24)	ENSG00000233523	ENST00000449310	-1369		KB-1639H6.2
IBVnsp15_peak_346	7	73205901	73226686	Exon (ENST00000544802/ENSG00000233369, exon 24 of 24)	ENSG00000182487	ENST00000435988	0		KRT8P3	keratin 8 pseudogene 3
IBVnsp15_peak_348	7	74699095	74700688	Exon (ENST00000650807/ENSG00000263001, exon 4 of 35)	ENSG00000263001	ENST00000490431	-4489		CTC-308K20.4
IBVnsp15_peak_351	7	96694162	96709718	Exon (ENST00000466986/ENSG00000127922, exon 1 of 4)	ENSG00000127922	ENST00000482389	0		LSM14A	Protein LSM14 homolog A	Essential for formation of P-bodies, cytoplasmic structures that provide storage sites for translationally inactive mRNAs and protect them from degradation
IBVnsp15_peak_353	7	101821062	101858598	Exon (ENST00000560499/ENSG00000259294, exon 1 of 2)	ENSG00000259294	ENST00000560499	0		RP11-278C7.2
IBVnsp15_peak_354	7	102541170	102543041	Exon (ENST00000464525/ENSG00000168255, exon 3 of 7)	ENSG00000284981	ENST00000644544	655		RP11-256L6.2
IBVnsp15_peak_355	7	102546477	102609099	Exon (ENST00000691607/ENSG00000205238, exon 1 of 9)	ENSG00000105808	ENST00000522223	0		RP11-386G11.10
IBVnsp15_peak_357	7	116525072	116526891	Exon (ENST00000614113/ENSG00000105974, exon 1 of 4)	ENSG00000105974	ENST00000405348	0		CTA-339C12.1
IBVnsp15_peak_358	7	116862566	116868360	Exon (ENST00000414148/ENSG00000198898, exon 1 of 4)	ENSG00000198898	ENST00000449080	0		RP11-343C2.10
IBVnsp15_peak_360	7	157342461	157353630	Intron (ENST00000441561/ENSG00000105993, intron 3 of 7)	ENSG00000105993	ENST00000439402	2640		GTF2I	cDNA FLJ55916, highly similar to General transcription factor II-I
IBVnsp15_peak_361	8	11830351	11831878	Exon (ENST00000538689/ENSG00000079459, exon 6 of 8)	ENSG00000079459	ENST00000529521	71		RP11-260A9.1
IBVnsp15_peak_362	8	39090144	39091624	Exon (ENST00000678474/ENSG00000168615, exon 19 of 22)	ENSG00000168615	ENST00000463437	-8832		RP11-15F12.3
IBVnsp15_peak_364	8	47912496	47915674	Exon (ENST00000314191/ENSG00000253729, exon 23 of 86)	ENSG00000253729	ENST00000541488	13495		MIR3680-1	microRNA 3680-1
IBVnsp15_peak_365	8	53720928	53743543	Exon (ENST00000522159/ENSG00000047249, exon 1 of 2)	ENSG00000047249	ENST00000522159	0		MIR4774	microRNA 4774
IBVnsp15_peak_366	8	60522522	60530391	Intron (ENST00000531289/ENSG00000104388, intron 1 of 6)	ENSG00000104388	ENST00000429861	5286		RN7SL5P	RNA, 7SL, cytoplasmic 5, pseudogene
IBVnsp15_peak_368	8	61583987	61588322	Exon (ENST00000379454/ENSG00000198363, exon 15 of 25)	ENSG00000254285	ENST00000519669	5767		RP11-143J12.2
IBVnsp15_peak_369	8	61665960	61678354	Exon (ENST00000389204/ENSG00000198363, exon 5 of 6)	ENSG00000198363	ENST00000523927	2645		RP11-476K15.1
IBVnsp15_peak_370	8	73557331	73564880	Exon (ENST00000518981/ENSG00000040341, exon 10 of 11)	ENSG00000040341	ENST00000523533	17950		MIR3126	microRNA 3126
IBVnsp15_peak_373	8	100930329	100943639	Exon (ENST00000522819/ENSG00000164924, exon 1 of 6)	ENSG00000164924	ENST00000522819	0		RP1-93I3.1
IBVnsp15_peak_374	8	103026391	103035929	Intron (ENST00000518857/ENSG00000155097, intron 1 of 10)	ENSG00000254236	ENST00000522416	-4963		RP11-95G17.2
IBVnsp15_peak_375	8	116657298	116659255	Exon (ENST00000521861/ENSG00000147677, exon 3 of 8)	ENSG00000147677	ENST00000520289	0
IBVnsp15_peak_376	8	116663930	116689118	Exon (ENST00000522453/ENSG00000147677, exon 3 of 4)	ENSG00000147677	ENST00000520289	-6155
IBVnsp15_peak_377	8	116726042	116755646	Exon (ENST00000521861/ENSG00000147677, exon 2 of 8)	ENSG00000147677	ENST00000518949	138
IBVnsp15_peak_378	8	130128035	130129619	Exon (ENST00000524124/ENSG00000153317, exon 10 of 24)	ENSG00000153317	ENST00000521057	-9256
IBVnsp15_peak_379	8	130133429	130135521	Exon (ENST00000524124/ENSG00000153317, exon 9 of 24)	ENSG00000153317	ENST00000521057	-14650
IBVnsp15_peak_380	8	130136981	130144109	Exon (ENST00000524124/ENSG00000153317, exon 8 of 24)	ENSG00000153317	ENST00000524018	15954
IBVnsp15_peak_382	8	140761206	140765390	Exon (ENST00000522684/ENSG00000169398, exon 15 of 32)	ENSG00000169398	ENST00000519465	0
IBVnsp15_peak_383	8	140846300	140861824	Exon (ENST00000522684/ENSG00000169398, exon 6 of 32)	ENSG00000169398	ENST00000524202	-10
IBVnsp15_peak_384	8	140895654	140915722	Exon (ENST00000521332/ENSG00000169398, exon 3 of 4)	ENSG00000169398	ENST00000519654	-4886
IBVnsp15_peak_386	8	144789794	144791666	Exon (ENST00000534781/ENSG00000161016, exon 1 of 2)	ENSG00000161016	ENST00000534781	0
IBVnsp15_peak_387	9	9389403	9442238	Exon (ENST00000581458/ENSG00000265735, exon 1 of 1)	ENSG00000265735	ENST00000581458	0
IBVnsp15_peak_388	9	77922205	77931863	Exon (ENST00000286548/ENSG00000156052, exon 2 of 7)	ENSG00000156052	ENST00000411677	98741
IBVnsp15_peak_391	9	93497556	93499142	Exon (ENST00000277165/ENSG00000048828, exon 4 of 18)	ENSG00000048828	ENST00000475933	-30328
IBVnsp15_peak_392	9	108983267	108984711	Exon (ENST00000374595/ENSG00000119326, exon 5 of 19)	ENSG00000119326	ENST00000488130	-5847
IBVnsp15_peak_394	9	112275844	112297795	Exon (ENST00000458258/ENSG00000119314, exon 3 of 14)	ENSG00000230081	ENST00000443139	0
IBVnsp15_peak_395	9	124312582	124314043	Exon (ENST00000540326/ENSG00000119408, exon 3 of 10)	ENSG00000119408	ENST00000447379	12597
IBVnsp15_peak_396	9	124361772	124384489	Exon (ENST00000474081/ENSG00000136930, exon 2 of 3)	ENSG00000136930	ENST00000474081	167
IBVnsp15_peak_397	9	125449799	125456156	Exon (ENST00000496658/ENSG00000119487, exon 1 of 3)	ENSG00000119487	ENST00000496658	0
IBVnsp15_peak_398	9	125489745	125501433	Intron (ENST00000373511/ENSG00000119487, intron 8 of 10)	ENSG00000119487	ENST00000496063	4933
IBVnsp15_peak_399	9	125565014	125580602	Exon (ENST00000437097/ENSG00000227068, exon 1 of 3)	ENSG00000227068	ENST00000437097	0
IBVnsp15_peak_401	9	125940597	125955749	Exon (ENST00000373487/ENSG00000167081, exon 6 of 10)	ENSG00000167081	ENST00000428092	75326
IBVnsp15_peak_402	9	127523805	127525430	Exon (ENST00000373314/ENSG00000136830, exon 4 of 14)	ENSG00000136830	ENST00000476091	1791
IBVnsp15_peak_403	9	127536732	127539251	Intron (ENST00000373314/ENSG00000136830, intron 1 of 13)	ENSG00000136830	ENST00000476091	-9511
IBVnsp15_peak_405	9	128646083	128656423	Exon (ENST00000427516/ENSG00000227759, exon 1 of 3)	ENSG00000227759	ENST00000427516	0
IBVnsp15_peak_406	GL000220.1	123303	146786	Promoter (2-3kb)	ENSG00000273937	ENST00000614535	-2473
IBVnsp15_peak_407	KI270733.1	140239	157095	Distal Intergenic	ENSG00000276312	ENST00000615130	-10123
IBVnsp15_peak_408	KI270733.1	165330	169120	Exon (ENST00000615130/ENSG00000276312, exon 1 of 1)	ENSG00000276312	ENST00000615130	0
IBVnsp15_peak_409	X	12975135	12976622	Exon (ENST00000451311/ENSG00000205542, exon 1 of 3)	ENSG00000205542	ENST00000380635	0
IBVnsp15_peak_410	X	19550022	19565129	Exon (ENST00000397821/ENSG00000147010, exon 14 of 18)	ENSG00000147010	ENST00000699741	4297
IBVnsp15_peak_411	X	19597121	19604987	Exon (ENST00000477102/ENSG00000147010, exon 5 of 7)	ENSG00000147010	ENST00000699739	-27599
IBVnsp15_peak_412	X	19636923	19645763	Exon (ENST00000397821/ENSG00000147010, exon 7 of 18)	ENSG00000147010	ENST00000477102	18952
IBVnsp15_peak_413	X	46612483	46614687	Exon (ENST00000616978/ENSG00000065923, exon 16 of 17)	ENSG00000065923	ENST00000491894	6329
IBVnsp15_peak_414	X	49171970	49173532	Exon (ENST00000376327/ENSG00000102007, exon 1 of 5)	ENSG00000102007	ENST00000376322	44
IBVnsp15_peak_415	X	49323210	49325353	Exon (ENST00000442437/ENSG00000224659, exon 2 of 5)	ENSG00000224659	ENST00000442437	1173
IBVnsp15_peak_416	X	49332778	49549922	Exon (ENST00000612958/ENSG00000274274, exon 2 of 5)	ENSG00000227488	ENST00000405679	0
IBVnsp15_peak_417	X	49570437	49580354	Exon (ENST00000445148/ENSG00000215269, exon 1 of 5)	ENSG00000224902	ENST00000381722	0
IBVnsp15_peak_418	X	49589526	49590965	Exon (ENST00000362097/ENSG00000189064, exon 1 of 5)	ENSG00000189064	ENST00000362097	30
IBVnsp15_peak_419	X	65673081	65679002	Intron (ENST00000609672/ENSG00000147065, intron 1 of 3)	ENSG00000147065	ENST00000697140	4826
IBVnsp15_peak_420	X	72272625	72274161	Exon (ENST00000470671/ENSG00000198034, exon 1 of 3)	ENSG00000198034	ENST00000470671	0
IBVnsp15_peak_423	X	115566474	115573150	Intron (ENST00000489283/ENSG00000102024, intron 1 of 5)	ENSG00000271826	ENST00000607680	-3743
IBVnsp15_peak_424	X	119468593	119470309	Exon (ENST00000475354/ENSG00000005022, exon 2 of 2)	ENSG00000005022	ENST00000460013	0
IBVnsp15_peak_425	X	119786518	119789820	Exon (ENST00000477403/ENSG00000198918, exon 1 of 2)	ENSG00000198918	ENST00000477403	0
IBVnsp15_peak_426	X	154398502	154399981	Exon (ENST00000492572/ENSG00000147403, exon 3 of 6)	ENSG00000147403	ENST00000406022	0
IBVnsp15_peak_427	X	155227299	155228783	Exon (ENST00000535916/ENSG00000155959, exon 4 of 7)	ENSG00000155959	ENST00000460509	155

## Sheet: viral RNA
Gene ID	Chr	Start	End	Length	Name	GO	KEGG	eggNOG	eggNOG_Category	Swissprot	NR
IBVgp1	NC_001451.1	529	20417	+	19889	IBVgp1	GO:0008233;GO:0010608;GO:0008171;GO:0031347;GO:0044237;GO:0009451;GO:0009607;GO:0070536;GO:0008152;GO:0052037;GO:0044093;GO:1990380;GO:0008150;GO:0051833;GO:0006396;GO:0080090;GO:0000175;GO:0003725;GO:0016896;GO:0044403;GO:0008144;GO:0017111;GO:0010506;GO:0051704;GO:0050776;GO:0044415;GO:0048583;GO:0044260;GO:0039595;GO:0070011;GO:0039694;GO:0090305;GO:0016071;GO:0060339;GO:2000112;GO:0008757;GO:…	-	4R1N0	A	sp|P0C6Y1|R1AB_IBVB Replicase polyprotein 1ab OS=Avian infectious bronchitis virus (strain Beaudette) OX=11122 GN=rep PE=1 SV=1	NP_066134.1 ORF1ab polyprotein [Infectious bronchitis virus] &gt;P0C6Y1.1 RecName: Full=Replicase polyprotein 1ab; Short=pp1ab; AltName: Full=ORF1ab polyprotein; Contains: RecName: Full=Non-structural protein 2; Short=nsp2; AltName: Full=p87; Contains: RecName: Full=Non-structural protein 3; Short=nsp3; AltName: Full=Papain-like proteinase; Short=PL-PRO; AltName: Full=p195; Contains: RecName: Ful…
IBVgp2	NC_001451.1	20368	23856	+	3489	IBVgp2	GO:0044409;GO:0044177;GO:0016020;GO:0046812;GO:0044216;GO:0019012;GO:0044764;GO:0039654;GO:0051234;GO:0043657;GO:0022610;GO:0044800;GO:0042802;GO:0005488;GO:0044419;GO:0008150;GO:0046718;GO:0030430;GO:0043656;GO:0033646;GO:0003674;GO:0061025;GO:0044403;GO:0046789;GO:0036338;GO:0098657;GO:0051704;GO:0044218;GO:0006810;GO:0005575;GO:0033655;GO:0030260;GO:0051828;GO:0019064;GO:0075509;GO:0019031;GO:…	-	4R1PA	S	sp|P11223|SPIKE_IBVB Spike glycoprotein OS=Avian infectious bronchitis virus (strain Beaudette) OX=11122 GN=S PE=1 SV=1	NP_040831.1 spike protein [Infectious bronchitis virus] &gt;P11223.1 RecName: Full=Spike glycoprotein; Short=S glycoprotein; AltName: Full=E2; AltName: Full=Peplomer protein; Contains: RecName: Full=Spike protein S1; Contains: RecName: Full=Spike protein S2; Contains: RecName: Full=Spike protein S2&apos;; Flags: Precursor [Avian infectious bronchitis virus (strain Beaudette)] &gt;AAA70235.1 spike…
IBVgp3	NC_001451.1	23856	24553	+	698	IBVgp3	-	-	4R1MP	S	sp|P30237|NS3A_IBVB Non-structural protein 3a OS=Avian infectious bronchitis virus (strain Beaudette) OX=11122 GN=3a PE=3 SV=2	NP_040832.1 3a protein [Infectious bronchitis virus] &gt;P30237.2 RecName: Full=Non-structural protein 3a; Short=ns3a; AltName: Full=Accessory protein 3a; Flags: Precursor [Avian infectious bronchitis virus (strain Beaudette)] &gt;CAC39115.1 3a protein [Avian infectious bronchitis virus (strain Beaudette CK)] &gt;CAC39301.1 3a protein [Avian infectious bronchitis virus (strain Beaudette US)] &gt;…
IBVgp4	NC_001451.1	24505	25182	+	678	IBVgp4	GO:0044177;GO:0016020;GO:0052200;GO:0044216;GO:0052173;GO:0019012;GO:0051241;GO:0039660;GO:0031347;GO:0051834;GO:0001818;GO:0035821;GO:0044068;GO:0009607;GO:0030682;GO:0043657;GO:0009605;GO:0050690;GO:0044831;GO:0044003;GO:0052255;GO:0044419;GO:0030683;GO:0008150;GO:0044413;GO:0051833;GO:0039501;GO:0030430;GO:0043656;GO:0046775;GO:0033646;GO:0003674;GO:0044403;GO:0020012;GO:0036338;GO:0051704;GO:…	-	4R1NA	S	sp|P69601|VME1_IBVB Membrane protein OS=Avian infectious bronchitis virus (strain Beaudette) OX=11122 GN=M PE=3 SV=1	NP_040835.1 membrane protein [Infectious bronchitis virus] &gt;P69601.1 RecName: Full=Membrane protein; Short=M protein; AltName: Full=E1 glycoprotein; AltName: Full=Matrix glycoprotein; AltName: Full=Membrane glycoprotein [Avian infectious bronchitis virus (strain Beaudette)] &gt;P69602.1 RecName: Full=Membrane protein; Short=M protein; AltName: Full=E1 glycoprotein; AltName: Full=Matrix glycopr…
IBVgp5	NC_001451.1	25488	25930	+	443	IBVgp5	-	-	4R1MS	S	sp|Q89613|NS5A_IBVB Non-structural protein 5a OS=Avian infectious bronchitis virus (strain Beaudette) OX=11122 GN=5a PE=4 SV=1	NP_040836.1 5a protein [Infectious bronchitis virus] &gt;Q89613.1 RecName: Full=Non-structural protein 5a; Short=ns5a; AltName: Full=Accessory protein 5a [Avian infectious bronchitis virus (strain Beaudette)] &gt;CAC39119.1 5a protein [Avian infectious bronchitis virus (strain Beaudette CK)] &gt;AAA46218.1 ORF2 [Infectious bronchitis virus] &gt;AAA70240.1 5a protein [Infectious bronchitis virus] …
IBVgp6	NC_001451.1	25873	27102	+	1230	IBVgp6	GO:0044177;GO:0044216;GO:0097659;GO:0019012;GO:0009058;GO:0044237;GO:0097159;GO:0043657;GO:2001141;GO:0008152;GO:0042802;GO:0005488;GO:0043170;GO:0008150;GO:0010468;GO:0003677;GO:0018130;GO:0030430;GO:0043656;GO:0031326;GO:0080090;GO:0033646;GO:0003674;GO:1901360;GO:0032774;GO:0031323;GO:0016070;GO:0005575;GO:0033655;GO:1903506;GO:0050789;GO:0090304;GO:0006351;GO:0003676;GO:0044260;GO:0019222;GO:…	-	4R1NE	K	sp|P69596|NCAP_IBVB Nucleoprotein OS=Avian infectious bronchitis virus (strain Beaudette) OX=11122 GN=N PE=1 SV=1	NP_040838.1 nucleocapsid protein [Infectious bronchitis virus] &gt;P69596.1 RecName: Full=Nucleoprotein; AltName: Full=Nucleocapsid protein; Short=NC; Short=Protein N [Avian infectious bronchitis virus (strain Beaudette)] &gt;P69597.1 RecName: Full=Nucleoprotein; AltName: Full=Nucleocapsid protein; Short=NC; Short=Protein N [Avian infectious bronchitis virus (strain Beaudette CK)] &gt;P69598.1 Re…
